# Supplementary material for: Fusion with heat-resistant obscure (Hero) proteins have the potential to improve the molecular property of recombinant proteins
Source: PLoS One. 2022 Jun 17;17(6):e0270097. doi: 10.1371/journal.pone.0270097 (PMC9205492; doi:10.1371/journal.pone.0270097)
Supplement: S1 Dataset — (XLSX) [file pone.0270097.s002.xlsx]

## Sheet: Fig1C
Sample	Attribute	Primary	Attribute	Secondary	Scdry Attr	Cap	Sample	Primary	Secondary	Peak	Name	Position	MW(kDa)	Height	Area	%Area	%Total	Width	S/N	Baseline	Channel
SN_C		Primary		Secondary		2	A2	C2	D2	1		206	4.961	47.9	58.51		0	2	0.6	1284.39	CHEMI
SN_C		Primary		Secondary		2	A2	C2	D2	2		221	8.67	329.88	2461.13		0.16	11	2.7	1373.77	CHEMI
SN_C		Primary		Secondary		2	A2	C2	D2	3		240	12.983	1581.44	17675.8		1.13	25	9.3	1482.04	CHEMI
SN_C		Primary		Secondary		2	A2	C2	D2	4		256	16.466	198.35	1480.14		0.09	11	-0.2	1566.28	CHEMI
SN_C		Primary		Secondary		2	A2	C2	D2	5		300	26.824	16093.3	299120		19.07	35	58.4	1751.47	CHEMI
SN_C		Primary		Secondary		2	A2	C2	D2	6		321	31.407	3904.74	75033.7		4.78	20	-2.3	1814.83	CHEMI
SN_C		Primary		Secondary		2	A2	C2	D2	7		344	37.287	6705.4	76331.4		4.87	18	17	1866.13	CHEMI
SN_C		Primary		Secondary		2	A2	C2	D2	8		360	41.472	14029	206395		13.16	19	39.9	1890.87	CHEMI
SN_C		Primary		Secondary		2	A2	C2	D2	9		378	46.33	14707.7	298537		19.03	29	30.7	1908.14	CHEMI
SN_C		Primary		Secondary		2	A2	C2	D2	10	Full	410	57.295	17713.2	264204		16.85	31	86.1	1911.81	CHEMI
SN_C		Primary		Secondary		2	A2	C2	D2	11		434	66.184	6604.17	142318		9.07	30	19.8	1892.38	CHEMI
SN_C		Primary		Secondary		2	A2	C2	D2	12		463	96.348	5658.5	85819.8		5.47	25	20.2	1844.25	CHEMI
SN_C		Primary		Secondary		2	A2	C2	D2	13		486	123.041	2562.34	24858.9		1.58	16	10.3	1787.37	CHEMI
SN_C		Primary		Secondary		2	A2	C2	D2	14		501	144.861	2912.11	33722.1		2.15	24	16.7	1741.57	CHEMI
SN_C		Primary		Secondary		2	A2	C2	D2	15		524	175.808	113.86	1928.65		0.12	9	0.7	1658.28	CHEMI
SN_C		Primary		Secondary		2	A2	C2	D2	16		548	231.5	3007.96	38451.7		2.45	36	14.8	1555.28	CHEMI
SN_GST		Primary		Secondary		3	A3	C3	D3	1		193	1.76	338.22	4402.89		0.87	15	4.1	1061.58	CHEMI
SN_GST		Primary		Secondary		3	A3	C3	D3	2		237	13.208	194.08	1714.14		0.34	11	2.1	1243.09	CHEMI
SN_GST		Primary		Secondary		3	A3	C3	D3	3		252	16.211	53.42	544.526		0.11	8	1.7	1308.56	CHEMI
SN_GST		Primary		Secondary		3	A3	C3	D3	4		280	21.877	48.69	802.772		0.16	7	2.7	1431.64	CHEMI
SN_GST		Primary		Secondary		3	A3	C3	D3	5		299	26.122	336.18	4227.49		0.84	19	4.3	1510.38	CHEMI
SN_GST		Primary		Secondary		3	A3	C3	D3	6		322	31.615	96.05	1025.73		0.2	7	2.3	1591	CHEMI
SN_GST		Primary		Secondary		3	A3	C3	D3	7		348	38.277	663.72	7722.23		1.53	19	4.2	1657.03	CHEMI
SN_GST		Primary		Secondary		3	A3	C3	D3	8		363	42.48	512.14	4961.89		0.99	11	1.9	1680.26	CHEMI
SN_GST		Primary		Secondary		3	A3	C3	D3	9		387	50.11	10145.1	115301		22.9	31	66.5	1694.8	CHEMI
SN_GST		Primary		Secondary		3	A3	C3	D3	10		425	62.448	7082.07	177034		35.16	39	19.6	1675.57	CHEMI
SN_GST		Primary		Secondary		3	A3	C3	D3	11	Full	446	78.403	5694.57	85257.2		16.93	25	29.7	1651.11	CHEMI
SN_GST		Primary		Secondary		3	A3	C3	D3	12		462	97	2226.92	29063.1		5.77	18	7.4	1629.5	CHEMI
SN_GST		Primary		Secondary		3	A3	C3	D3	13		483	119.539	2031.12	13370.2		2.66	12	7.4	1600.9	CHEMI
SN_GST		Primary		Secondary		3	A3	C3	D3	14		504	150.059	1934.54	20615.1		4.09	23	12.8	1576.22	CHEMI
SN_GST		Primary		Secondary		3	A3	C3	D3	15		523	177.818	499.37	2519.41		0.5	11	3.6	1561.06	CHEMI
SN_GST		Primary		Secondary		3	A3	C3	D3	16		547	230.045	2793.62	35018.1		6.95	26	19.3	1557.06	CHEMI
SN_H7		Primary		Secondary		4	A4	C4	D4	1		190	3.017	126.81	324.363		0.15	6	2.6	1028.92	CHEMI
SN_H7		Primary		Secondary		4	A4	C4	D4	2		238	13.297	342.63	1431.58		0.66	7	4.5	1329.45	CHEMI
SN_H7		Primary		Secondary		4	A4	C4	D4	3		267	19.47	1315.87	15759.6		7.24	23	8.7	1518.95	CHEMI
SN_H7		Primary		Secondary		4	A4	C4	D4	4		293	24.826	453.93	7199.54		3.31	25	2.4	1660.1	CHEMI
SN_H7		Primary		Secondary		4	A4	C4	D4	5		348	38.501	396.93	2419.54		1.11	11	3.2	1810.29	CHEMI
SN_H7		Primary		Secondary		4	A4	C4	D4	6		367	44.286	213.03	1885.63		0.87	9	2.4	1828.83	CHEMI
SN_H7		Primary		Secondary		4	A4	C4	D4	7		383	49.513	1221.05	10542.5		4.84	13	7	1833.45	CHEMI
SN_H7		Primary		Secondary		4	A4	C4	D4	8		402	54.353	1566.34	26115.1		11.99	29	6.6	1826.32	CHEMI
SN_H7		Primary		Secondary		4	A4	C4	D4	9	Full	428	64.029	6690.19	66477.4		30.53	24	37.5	1795.49	CHEMI
SN_H7		Primary		Secondary		4	A4	C4	D4	10		459	88.954	838.32	26089		11.98	29	4.5	1729.06	CHEMI
SN_H7		Primary		Secondary		4	A4	C4	D4	11		471	106.063	351.35	2223.3		1.02	10	0.4	1695.26	CHEMI
SN_H7		Primary		Secondary		4	A4	C4	D4	12		486	121.62	712.14	4209.69		1.93	9	5.1	1647.04	CHEMI
SN_H7		Primary		Secondary		4	A4	C4	D4	13		503	155.063	234.48	5518.5		2.53	17	3.6	1584.75	CHEMI
SN_H7		Primary		Secondary		4	A4	C4	D4	14		517	170.421	338.25	1578.89		0.73	7	1.2	1527.73	CHEMI
SN_H7		Primary		Secondary		4	A4	C4	D4	15		531	198.799	322.42	2483.66		1.14	7	0.9	1465.94	CHEMI
SN_H7		Primary		Secondary		4	A4	C4	D4	16		548	228.586	3093.92	43504.4		19.98	29	22	1385.11	CHEMI
SN_H9		Primary		Secondary		5	A5	C5	D5	1		206	5.314	237.58	558.736		0.03	5	1.2	1375.93	CHEMI
SN_H9		Primary		Secondary		5	A5	C5	D5	2		236	13.082	337.79	4727.72		0.26	17	2.9	1611.73	CHEMI
SN_H9		Primary		Secondary		5	A5	C5	D5	3		266	18.058	1443.31	25398.7		1.39	32	6.9	1798.76	CHEMI
SN_H9		Primary		Secondary		5	A5	C5	D5	4		292	24.462	3515.12	63952.4		3.5	31	15.5	1907.53	CHEMI
SN_H9		Primary		Secondary		5	A5	C5	D5	5		325	33.027	7814.18	123204		6.74	32	39	1980.8	CHEMI
SN_H9		Primary		Secondary		5	A5	C5	D5	6		351	38.692	8151.45	141392		7.74	26	22.2	1992.79	CHEMI
SN_H9		Primary		Secondary		5	A5	C5	D5	7		366	43.259	6604.89	67383.7		3.69	12	8.4	1983.23	CHEMI
SN_H9		Primary		Secondary		5	A5	C5	D5	8		382	49.622	10107.2	269585		14.76	28	14.1	1960.9	CHEMI
SN_H9		Primary		Secondary		5	A5	C5	D5	9		408	56.867	13245.4	234360		12.83	21	27.6	1900.42	CHEMI
SN_H9		Primary		Secondary		5	A5	C5	D5	10	Full	431	64.281	23653.2	418770		22.92	34	133	1824.94	CHEMI
SN_H9		Primary		Secondary		5	A5	C5	D5	11		464	96.697	7703.43	144311		7.9	24	28.2	1686.78	CHEMI
SN_H9		Primary		Secondary		5	A5	C5	D5	12		484	123.607	5382.6	69835.9		3.82	14	6.1	1589.2	CHEMI
SN_H9		Primary		Secondary		5	A5	C5	D5	13		501	143.615	9348.01	180550		9.88	36	37.7	1499.85	CHEMI
SN_H9		Primary		Secondary		5	A5	C5	D5	14		530	197.187	2138.07	83040.8		4.55	38	2.3	1337.38	CHEMI
SN_H11		Primary		Secondary		6	A6	C6	D6	1		191	2.413	188.12	1450.75		0.22	9	1.6	1198.87	CHEMI
SN_H11		Primary		Secondary		6	A6	C6	D6	2		232	12.25	125.32	990.102		0.15	6	3	1412.67	CHEMI
SN_H11		Primary		Secondary		6	A6	C6	D6	3		264	18.527	81.2	2234.42		0.33	14	2.5	1594.25	CHEMI
SN_H11		Primary		Secondary		6	A6	C6	D6	4		295	25.881	623.98	4487.23		0.67	19	4.2	1764.05	CHEMI
SN_H11		Primary		Secondary		6	A6	C6	D6	5		354	38.85	161.36	449.759		0.07	3	1.8	2028.71	CHEMI
SN_H11		Primary		Secondary		6	A6	C6	D6	6		368	44.766	970.18	17405.4		2.6	28	2.8	2066.9	CHEMI
SN_H11		Primary		Secondary		6	A6	C6	D6	7		384	50.03	2925.64	37516.6		5.59	19	18.3	2092.18	CHEMI
SN_H11		Primary		Secondary		6	A6	C6	D6	8		399	54.564	2245.16	29008.2		4.33	13	2.1	2099.02	CHEMI
SN_H11		Primary		Secondary		6	A6	C6	D6	9		415	59.675	5054.84	83241.8		12.41	21	17.8	2089.61	CHEMI
SN_H11		Primary		Secondary		6	A6	C6	D6	10	Full	436	66.174	18019.5	269095		40.13	29	104.8	2053.27	CHEMI
SN_H11		Primary		Secondary		6	A6	C6	D6	11		462	97.574	4810.89	76005		11.33	24	21	1974.77	CHEMI
SN_H11		Primary		Secondary		6	A6	C6	D6	12		486	129.278	2518.3	30876.1		4.6	19	14.5	1874.03	CHEMI
SN_H11		Primary		Secondary		6	A6	C6	D6	13		501	143.814	3141.56	37483.2		5.59	25	21.7	1799.36	CHEMI
SN_H11		Primary		Secondary		6	A6	C6	D6	14		527	179.847	1271.5	14517.9		2.16	16	5.3	1652.38	CHEMI
SN_H11		Primary		Secondary		6	A6	C6	D6	15		548	223.876	4097.59	65832.8		9.82	25	17.6	1520.97	CHEMI
SN_H13		Primary		Secondary		7	A7	C7	D7	1		245	14.207	1294.9	18158		2.51	29	8	1854.42	CHEMI
SN_H13		Primary		Secondary		7	A7	C7	D7	2		271	19.621	46.9	5467.69		0.76	20	1.7	1987.21	CHEMI
SN_H13		Primary		Secondary		7	A7	C7	D7	3		293	25.692	605.02	8657.68		1.2	20	5.8	2019.3	CHEMI
SN_H13		Primary		Secondary		7	A7	C7	D7	4		364	41.121	183.18	7425.54		1.03	21	1.6	2098.9	CHEMI
SN_H13		Primary		Secondary		7	A7	C7	D7	5		383	49.174	2360.42	47250.6		6.54	24	12	2155.52	CHEMI
SN_H13		Primary		Secondary		7	A7	C7	D7	6		418	60.194	8567.04	159635		22.1	29	39.6	2229.27	CHEMI
SN_H13		Primary		Secondary		7	A7	C7	D7	7	Full	439	69.891	19828.9	230368		31.89	28	144.4	2242.45	CHEMI
SN_H13		Primary		Secondary		7	A7	C7	D7	8		463	95.172	3488.95	60893.3		8.43	22	12.2	2217.26	CHEMI
SN_H13		Primary		Secondary		7	A7	C7	D7	9		484	121.386	4647.04	49444.6		6.84	16	16.2	2151.54	CHEMI
SN_H13		Primary		Secondary		7	A7	C7	D7	10		501	146.044	7042.28	92960.2		12.87	27	38.9	2063.05	CHEMI
SN_H13		Primary		Secondary		7	A7	C7	D7	11		528	187.02	717.77	7042.88		0.97	15	5.1	1847.13	CHEMI
SN_H13		Primary		Secondary		7	A7	C7	D7	12		546	230.415	2834.97	35159.5		4.87	26	21.1	1646.75	CHEMI
SN_H20		Primary		Secondary		8	A8	C8	D8	1		221	9.064	439.43	767.472		0.05	3	2.5	1422.09	CHEMI
SN_H20		Primary		Secondary		8	A8	C8	D8	2		237	12.654	245.06	585.389		0.04	4	2.1	1514.79	CHEMI
SN_H20		Primary		Secondary		8	A8	C8	D8	3		295	26.065	18308.5	259085		16.62	37	111.2	1912.48	CHEMI
SN_H20		Primary		Secondary		8	A8	C8	D8	4		322	32.07	852.23	10888.7		0.7	14	3.8	2090.3	CHEMI
SN_H20		Primary		Secondary		8	A8	C8	D8	5		361	41.579	2521.25	31269.3		2.01	25	15	2313.6	CHEMI
SN_H20		Primary		Secondary		8	A8	C8	D8	6		385	49.612	3950.83	44483.9		2.85	17	21.1	2415.66	CHEMI
SN_H20		Primary		Secondary		8	A8	C8	D8	7		409	57.328	25059.7	362117		23.23	34	139.2	2469.12	CHEMI
SN_H20		Primary		Secondary		8	A8	C8	D8	8		435	67.817	15430.6	288966		18.54	28	70.4	2468.16	CHEMI
SN_H20		Primary		Secondary		8	A8	C8	D8	9	Full	461	94.045	21596.3	250396		16.06	25	141.5	2402.15	CHEMI
SN_H20		Primary		Secondary		8	A8	C8	D8	10		485	122.879	4282.12	34265.4		2.2	12	9	2280.12	CHEMI
SN_H20		Primary		Secondary		8	A8	C8	D8	11		501	147.046	5557.34	96831.4		6.21	24	21.3	2164.61	CHEMI
SN_H20		Primary		Secondary		8	A8	C8	D8	12		528	180.999	4298.33	100705		6.46	27	16.2	1905.25	CHEMI
SN_H20		Primary		Secondary		8	A8	C8	D8	13		546	225.708	4825.7	78661.7		5.05	31	23.1	1689.38	CHEMI
SN_H45		Primary		Secondary		9	A9	C9	D9	1		223	8.957	1399.57	29321.2		3.06	33	5.6	2394.22	CHEMI
SN_H45		Primary		Secondary		9	A9	C9	D9	2		255	16.956	2863.59	38758.4		4.04	22	7.8	2955.12	CHEMI
SN_H45		Primary		Secondary		9	A9	C9	D9	3		281	22.76	18454.7	310164		32.34	28	39.1	3319.51	CHEMI
SN_H45		Primary		Secondary		9	A9	C9	D9	4		298	26.564	6565.32	89796.5		9.36	19	2.5	3504.74	CHEMI
SN_H45		Primary		Secondary		9	A9	C9	D9	5		338	35.023	130.78	981.854		0.1	6	2	3775.38	CHEMI
SN_H45		Primary		Secondary		9	A9	C9	D9	6		358	41.392	1270.24	16130.2		1.68	15	9.9	3827.15	CHEMI
SN_H45		Primary		Secondary		9	A9	C9	D9	7		383	49	2482.03	22557.1		2.35	16	10.8	3809.91	CHEMI
SN_H45		Primary		Secondary		9	A9	C9	D9	8		399	54.867	1122.2	15111.8		1.58	15	2.4	3747.09	CHEMI
SN_H45		Primary		Secondary		9	A9	C9	D9	9		419	61.08	4473.02	57167.5		5.96	22	16	3609.67	CHEMI
SN_H45		Primary		Secondary		9	A9	C9	D9	10		434	65.668	6559.41	55483.4		5.79	15	13.3	3468.15	CHEMI
SN_H45		Primary		Secondary		9	A9	C9	D9	11		448	80.152	6145.88	74608.5		7.78	16	17.6	3310.74	CHEMI
SN_H45		Primary		Secondary		9	A9	C9	D9	12		463	95.23	5930.79	103391		10.78	22	11.4	3119.19	CHEMI
SN_H45		Primary		Secondary		9	A9	C9	D9	13	Full	483	119.08	7862.87	74005.6		7.72	17	26.3	2834.58	CHEMI
SN_H45		Primary		Secondary		9	A9	C9	D9	14		500	144.204	5221.52	37131.3		3.87	16	22	2573.68	CHEMI
SN_H45		Primary		Secondary		9	A9	C9	D9	15		530	198.779	249.08	842.321		0.09	5	1	2091.11	CHEMI
SN_H45		Primary		Secondary		9	A9	C9	D9	16		547	230.281	2442.8	33605.9		3.5	31	9.5	1809.72	CHEMI

## Sheet: Fig1D&E
Fig1D
	No tag	GST	H7	H9	H11	H13	H20	H45
	1	0.621303	0.291808	1.67783	1.43986	0.97922	1.20044	0.559319
	1	0.322695	0.251614	1.58503	1.01851	0.871934	0.947737	0.280108
	1	0.0635295	0.506956	1.00579	0.622639	0.392421	0.681608	0.317083
AVG	1	0.335842	0.350126	1.42288	1.027	0.747858	0.94326	0.385503
STD	0	0.2279	0.112103	0.297351	0.333684	0.25512	0.211834	0.12383
Tukey HSD		F	F	F	F	F	F	F
Fig1E
	No tag	GST	H7	H9	H11	H13	H20	H45
	0.176486	0.132227	0.166	0.189143	0.574297	0.186536	0.162341	0.187003
	0.168455	0.169302	0.305275	0.229203	0.401279	0.318865	0.160611	0.077165
	0.232017	0.135051	0.396416	0.270148	0.504544	0.219945	0.152527	0.152919
AVG	0.192319	0.145527	0.28923	0.229498	0.493373	0.241782	0.158493	0.139029
STD	0.0282612	0.0168513	0.0947483	0.0330706	0.0710747	0.0561866	0.00427701	0.0459043
Tukey HSD		F	F	F	T	F	F	F

## Sheet: Fig2D&E
Fig2D	33℃ 20min
WT	C	G	7	9	11	20
1	0.221591	0.317672	0.330147	0.443752	0.304311	0.57164
2	0.244486	0.35044	0.391155	0.284677	0.22413	0.19302
3	0.137286	0.271822	0.221125	0.225902	0.198565	0.283151
4	0.221098	0.326223	0.304831	0.292455	0.221212	0.315954
	C	G	H7	H9	H11	H20
AVG	0.206115	0.316539	0.311814	0.311697	0.237054	0.340941
STD	0.0408467	0.028478	0.0610418	0.0804667	0.0400717	0.140594
Tukey HSD		F	F	F	F	F
Fig2E	37℃ 20min
1	0.0945647	0.180922	0.22294	0.298524	0.00532976	0.464779
2	0.148525	0.147299	0.274949	0.173985	0.00592205	0.393784
3	0.133381	0.187914	0.184312	0.118834	0.00262761	0.19295
4	0.181384	0.184288	0.221103	0.123781	0.00360672	0.225289
	C	G	H7	H9	H11	H20
AVG	0.139464	0.175106	0.225826	0.178781	0.00437154	0.3192
STD	0.0311942	0.0162437	0.0322765	0.0724227	0.001318	0.113484
Tukey HSD		F	F	F	F	T

## Sheet: Fig3C&D
Fig3C
SM	33℃ 20min
1	0.248903	0.258411	0.293059	0.508295	0.0170935	0.399596
2	0.211024	0.16938	0.22869	0.34104	0.0208242	0.295206
3	0.133716	0.148046	0.18767	0.258176	0.0221921	0.263817
4	0.0868066	0.156799	0.166297	0.188626	0.0144951	0.162814
5	0.0978402	0.0738958	0.189492	0.248889	0.0143459	0.192989
6	0.145962	0.149107	0.33192	0.457785	0.0193047	0.295071
	C	G	H7	H9	H11	H20
Avg	0.154042	0.159273	0.232855	0.333802	0.0180426	0.268249
STD	0.0583141	0.0539371	0.0602878	0.115382	0.00299165	0.076918
Tukey HSD		F	F	T	T	F
Fig3D	37℃ 10min
SM	C	G	7	9	11	20
1	0.0497895	0.0362972	0.0430454	0.129173	0.00207766	0.140306
2	0.0395578	0.0332443	0.0394989	0.0839725	0.00332887	0.125969
3	0.0461821	0.039707	0.0679137	0.102846	0.0035005	0.114874
4	0.0696018	0.0389442	0.0527429	0.0933578	0.00363176	0.132213
5	0.0344861	0.0392489	0.0379603	0.162082	0.00269041	0.12974
6	0.126676	0.0735755	0.0405656	0.191476	0.00287987	0.19329
	C	G	H7	H9	H11	H20
Avg	0.0610489	0.0435028	0.0469545	0.127151	0.00301818	0.139399
STD	0.0313458	0.0136309	0.0105307	0.0386416	0.000534911	0.0252716
Tukey HSD		F	F	T	T	T

## Sheet: Fig3F&G
Fig3F	33℃ 20min
DM	C	G	7	9	11	20
1	0.0310905	0.0237863	0.0295063	0.137878	0.00887041	0.0691316
2	0.108093	0.0369058	0.111436	0.241842	0.00464452	0.0831069
3	0.0132932	0.0043548	0.00750503	0.0419849	0.00425595	0.0531614
4	0.0447408	0.0195348	0.0400699	0.166233	0.00926284	0.0577744
5	0.0859464	0.0784023	0.0602085	0.319494	0.0169754	0.0747832
	C	G	H7	H9	H11	H20
AVG	0.0566328	0.0325968	0.0497451	0.181486	0.00880182	0.0675915
STD	0.0351556	0.0251498	0.0352212	0.0941107	0.00458198	0.0109492
Tukey HSD		F	F	T	F	F
Fig3G
DM	37℃ 10min
1	0.0175802	0.00693733	0.00486002	0.167675	0.00252063	0.0143652
2	0.0163042	0.00415629	0.00375279	0.10837	0.00224826	0.00435235
3	0.00458884	0.00113983	0.000708549	0.0665969	0.00118662	0.00596655
4	0.0123984	0.00378043	0.00484986	0.1484	0.00221073	0.0142648
5	0.0439806	0.0087623	0.00283724	0.140957	0.000395377	0.0241765
	C	G	H7	H9	H11	H20
AVG	0.0189704	0.00495524	0.00340169	0.1264	0.00171232	0.0126251
STD	0.0133009	0.00264568	0.00154394	0.0354995	0.000799963	0.00709827
Tukey HSD		F	F	T	F	F

## Sheet: Fig4
Fig4B	Freeze&Thaw
WT	C	G	H7	H9	H11	H20
1	0.0230714	0.0916537	0.0210487	0.0369992	0.106377	0.0876613
2	0.037131	0.0776018	0.0436719	0.0641077	0.0875122	0.103001
3	0.0410535	0.109226	0.043936	0.140759	0.112801	0.11903
4	0.0194168	0.0280071	0.0267247	0.0667327	0.0568433	0.0586918
5	0.0157539	0.0172067	0.0186605	0.0606991	0.0551237	0.0612559
	C	G	H7	H9	H11	H20
Avg	0.0272853	0.064739	0.0308084	0.0738596	0.0837314	0.085928
STD	0.00999143	0.035993	0.0109298	0.0350809	0.0241393	0.0234126
Tukey HSD		F	F	F	T	T
Fig4C
SM	None	G	7	9	11	20
1	0.0893472	0.417636	0.517817	0.479203	0.274697	0.458482
2	0.0761934	0.248424	0.240343	0.3403	0.264049	0.170992
3	0.073103	0.341251	0.200636	0.720797	0.256593	0.554704
4	0.0235299	0.382123	0.412476	0.286904	0.265372	0.412019
5	0.025113	0.223204	0.197497	0.638789	0.148813	0.423123
6	0.0193036	0.215702	0.121239	0.537153	0.143199	0.144067
	None	G	H7	H9	H11	H20
Avg	0.0510984	0.304723	0.281668	0.500525	0.225454	0.360565
STD	0.0289341	0.0793873	0.137824	0.153155	0.0564466	0.150913
Tukey HSD		T	T	T	F	T
Fig4D
DM	C	G	7	9	11	20
1	0.00834334	0.0429791	0.0965648	0.099301	0.0997045	0.0684947
2	0.00699565	0.0298408	0.0539235	0.119755	0.0763796	0.174556
3	0.00668213	0.12283	0.0976296	0.156405	0.0884975	0.0908798
4	0.00554372	0.0322985	0.0227739	0.0490086	0.0672555	0.113411
5	0.00637431	0.0350291	0.0404789	0.0839723	0.0816275	0.190292
6	0.00765991	0.052006	0.0281329	0.0461036	0.0861306	0.190413
	None	G	H7	H9	H11	H20
AVG	0.00693318	0.0524973	0.0565839	0.0924242	0.0832659	0.138008
STD	0.000896896	0.032311	0.0302827	0.0387077	0.0101015	0.0491153
Tukey HSD		F	F	T	T	T

## Sheet: Fig5
Fig5B
WT	PK 30min
1	0.395951	0.424735	0.480435	0.385625	0.448724	0.545057
2	0.394547	0.282814	0.317439	0.430603	0.46039	0.44066
3	0.319132	0.294786	0.310164	0.34834	0.318058	0.322055
4	0.262724	0.373783	0.402702	0.485001	0.654979	0.466647
	C	G	H7	H9	H11	H20
AVG	0.343089	0.344029	0.377685	0.412392	0.470538	0.443605
STD	0.0558456	0.0582471	0.0695919	0.0510462	0.120257	0.0800101
Tukey HSD		F	F	F	F	F
Fig5C	PK 30min
SM	C	G	7	9	11	20
1	0.0135488	0.0181972	0.0178548	0.0693204	0.0270713	0.0275967
2	0.0259179	0.0336423	0.024516	0.0844189	0.0540344	0.0396873
3	0.0126185	0.0189267	0.0177326	0.0412014	0.0266427	0.0181952
4	0.0253196	0.0264173	0.0258508	0.0497004	0.0366133	0.02782
5	0.0362051	0.0608462	0.0616361	0.177355	0.0465927	0.0475279
6	0.0589357	0.0712455	0.0546585	0.1179	0.0766412	0.0517177
	C	G	H7	H9	H11	H20
Avg	0.0287576	0.0382125	0.0337081	0.0899828	0.0445993	0.0354241
STD	0.0156942	0.020559	0.0176619	0.0463205	0.0173835	0.0118749
Tukey HSD		F	F	T	F	F
Fig5D	PK 30min
DM	C	G	7	9	11	20
1	0.00520859	0.00697807	0.005427	0.0893183	0.063522	0.00638067
2	0.00577553	0.00368346	0.00596924	0.0148992	0.00508869	0.00199667
3	0.00994062	0.0121856	0.00837881	0.0573673	0.0176148	0.0160143
4	0.0100735	0.00970633	0.00826407	0.0659588	0.0494391	0.00744846
5	0.035683	0.0411205	0.0141828	0.114449	0.0416529	0.0216776
6	0.0119174	0.0145513	0.00667044	0.0604031	0.0165429	0.00862034
	C	G	H7	H9	H11	H20
AVG	0.0130998	0.0147042	0.00814873	0.067066	0.0323101	0.0103563
STD	0.0103799	0.0123174	0.00291032	0.0305542	0.0206577	0.00654908
Tukey HSD		F	F	T	F	F

## Sheet: FigS1
FigS1	C	G	7	9	11	20
1	43442542	33154383	50022817	19932523	36147774	34882550
2	48328694	54405952	80935452	73741690	70714149	71600812
3	24608767	28694973	47514152	45707317	54979138	40698651
4	11671926	13441946	20624581	23872632	36542880	19268231
	C	G	7	9	11	20
1	1	0.763178	1.15147	0.458825	0.832082	0.802958
2	1	1.12575	1.67469	1.52584	1.46319	1.48154
3	1	1.16605	1.93078	1.85736	2.23413	1.65383
4	1	1.15165	1.76702	2.0453	3.13084	1.65082
Avg	1	1.05166	1.63099	1.47183	1.91506	1.39729
STD	0	0.167177	0.291646	0.613718	0.859788	0.350149

## Sheet: FigS2
FigS2A	37℃ 20min					FigS2B	37℃ 20min					FigS2C	37℃ 10min
WT	Control	GST	Hero9	Hero11		SM	Control	GST	Hero9	Hero11		DM	Control	GST	Hero9	Hero11
1	0.296387	0.393686	0.348117	0.242041		1	0.106094	0.15775	0.126739	0.120927		1	0.0293617	0.0296192	0.0314332	0.0368605
2	0.199779	0.319526	0.282949	0.222773		2	0.129174	0.159303	0.157039	0.195497		2	0.0254662	0.0324288	0.0322217	0.0304106
3	0.256446	0.353868	0.357173	0.289968		3	0.137648	0.167645	0.143728	0.184437		3	0.0140026	0.0205288	0.0161385	0.0179132
4	0.317451	0.466074	0.48444	0.325961		4	0.107236	0.141184	0.127151	0.116466		4	0.0279313	0.0334129	0.0315784	0.034108
	Control	GST	Hero9	Hero11			Control	GST	Hero9	Hero11			Control	GST	Hero9	Hero11
AVG	0.267516	0.383289	0.36817	0.270186		AVG	0.120038	0.156471	0.138664	0.154332		AVG	0.0241904	0.0289974	0.0278429	0.0298231
STD	0.0448272	0.0545268	0.0729803	0.0404425		STD	0.0137107	0.00959435	0.0126295	0.0358836		STD	0.00604474	0.00508366	0.00676405	0.00724701
FigS2D	Freeze&Thaw					FigS2E	Freeze&Thaw					FigS2F	Freeze&Thaw
WT	Control	GST	Hero9	Hero11		SM	Control	GST	Hero9	Hero11		DM	Control	GST	Hero9	Hero11
1	0.0926744	0.117122	0.111313	0.0910104		1	0.0231583	0.0350385	0.0322112	0.0230242		1	0.0310221	0.0290911	0.0264072	0.0254529
2	0.0443039	0.105186	0.0893021	0.0775522		2	0.0411835	0.0720669	0.0507526	0.0435954		2	0.0255674	0.0334124	0.0310449	0.0613685
3	0.0301783	0.0762636	0.0747143	0.0830852		3	0.0373171	0.0688523	0.0583447	0.0684175		3	0.0383436	0.0589697	0.0713722	0.0896475
4	0.0515352	0.0977969	0.0546701	0.0136971		4	0.0391779	0.0526824	0.0608405	0.0692103		4	0.0148401	0.0255046	0.018617	0.0257855
	Control	GST	Hero9	Hero11			Control	GST	Hero9	Hero11			Control	GST	Hero9	Hero11
AVG	0.0546729	0.0990921	0.0824998	0.0663362		AVG	0.0352092	0.05716	0.0505372	0.0510618		AVG	0.0274433	0.0367444	0.0368603	0.0505636
STD	0.0232457	0.0148748	0.0206855	0.0307653		STD	0.00709069	0.0147338	0.0112139	0.0191862		STD	0.00857298	0.0131337	0.0204143	0.0268738
FigS2G	PK					FigS2H	PK					FigS2I	PK
WT	Control	GST	Hero9	Hero11		SM	Control	GST	Hero9	Hero11		DM	Control	GST	Hero9	Hero11
1	0.25138	0.269006	0.216612	0.258319		1	0.036755	0.0339333	0.062997	0.0813963		1	0.107855	0.104308	0.144921	0.211165
2	0.241355	0.297378	0.323257	0.274921		2	0.0838631	0.0645476	0.080294	0.154053		2	0.0934603	0.133746	0.107763	0.148137
3	0.309392	0.349752	0.360917	0.385445		3	0.0672853	0.0724188	0.0614661	0.0552507		3	0.0413367	0.049602	0.0506965	0.065665
4	0.327918	0.472874	0.487956	0.671155		4	0.0511855	0.0376918	0.0755689	0.0380558		4	0.0106518	0.00752542	0.00863146	0.0205178
	Control	GST	Hero9	Hero11			Control	GST	Hero9	Hero11			Control	GST	Hero9	Hero11
AVG	0.282511	0.347252	0.347186	0.39746		AVG	0.0597722	0.0521479	0.0700815	0.0821889		AVG	0.0633258	0.0737955	0.0780029	0.111371
STD	0.0369031	0.0780977	0.0969882	0.165401		STD	0.0176092	0.0166239	0.00804398	0.0442675		STD	0.0392077	0.0487395	0.0522534	0.0735763
FigS2J	37℃ 20min					FigS2K	37℃ 20min					FigS2L	37℃ 10min
WT	Control	GSTx10	Hero9x10	Hero11x10		SM	Control	GSTx10	Hero9x10	Hero11x10		DM	Control	GSTx10	Hero9x10	Hero11x10
1	0.410641	0.539911	0.589811	0.424071		1	0.18366	0.224116	0.2247	0.170812		1	0.0215222	0.0250783	0.0255212	0.0286633
2	0.299543	0.487606	0.568942	0.396998		2	0.133201	0.175268	0.209771	0.150082		2	0.0236795	0.0305259	0.0290043	0.030037
3	0.272601	0.456036	0.50971	0.306904		3	0.0883793	0.122931	0.128748	0.100789		3	0.0329945	0.0160963	0.0340017	0.0212824
4	0.159729	0.218918	0.206287	0.170803		4	0.0917934	0.140916	0.128228	0.0892009		4	0.0403031	0.0473983	0.0530774	0.0581441
5	0.292735	0.448618	0.472392	0.336901
	Control	GST	Hero9	Hero11			Control	GST	Hero9	Hero11			Control	GST	Hero9	Hero11
AVG	0.28705	0.430218	0.469428	0.327135		AVG	0.124259	0.165808	0.172862	0.127721		AVG	0.0296248	0.0297747	0.0354012	0.0345317
STD	0.079853	0.110435	0.138036	0.0885682		STD	0.0385676	0.0385597	0.0446868	0.033786		STD	0.00752296	0.0114052	0.0106412	0.0140332
